# Supplementary material for: Prospection of Psychrotrophic Filamentous Fungi Isolated from the High Andean Paramo Region of Northern Ecuador: Enzymatic Activity and Molecular Identification
Source: Microorganisms. 2022 Jan 26;10(2):282. doi: 10.3390/microorganisms10020282 (PMC8880075; doi:10.3390/microorganisms10020282)
Supplement: Supplementary file 1 [file microorganisms-10-00282-s001.zip]

Archive with 1 entries (1 files):
- microorganisms-1463805-supplementary.pdf
